# Supplementary material for: Characterization of Magnitude and Antigen Specificity of HLA-DP, DQ, and DRB3/4/5 Restricted DENV-Specific CD4+ T Cell Responses
Source: Front Immunol. 2019 Jul 5;10:1568. doi: 10.3389/fimmu.2019.01568 (PMC6624677; doi:10.3389/fimmu.2019.01568)
Supplement: Supplementary Table S2 — List of the epitopes recognized in Sri Lanka population for HLA class II studies. For each epitope, DRB3/4/5, DP, or DQ allele restriction, DENV deriving protein and response frequency details are shown. All those epitopes have been submitted to IEDB (www.IEDB.org: submission ID: 1000789). [file Table_2.XLSX]

## Sheet: Table S1
HLA class II Loci	Alleles	# of peptides per allele
DRB3/4/5	DRB3*0202	147
	DRB4*0101	153
	DRB5*0101	132
DP	DPA1*01/DPB1*0401	106
	DPA1*0103/DPB1*0201	96
	DPA1*0201/DPB1*0101	117
	DPA1*0301/DPB1*0402	129
DQ	DQA1*0101/DQB1*0501	106
	DQA1*0102/DQB1*0602	113
	DQA1*0301/DQB1*0302	133
	DQA1*0501/DQB1*0201	102
	DQA1*0501/DQB1*0301	108
