# Supplementary material for: Characterization of Magnitude and Antigen Specificity of HLA-DP, DQ, and DRB3/4/5 Restricted DENV-Specific CD4+ T Cell Responses
Source: Front Immunol. 2019 Jul 5;10:1568. doi: 10.3389/fimmu.2019.01568 (PMC6624677; doi:10.3389/fimmu.2019.01568)
Supplement: Supplementary file 3 [file Table_3.XLSX]

## Sheet: Table S2
Epitope sequence	HLA locus	Allele restriction	Protein	Start	End	Response frequency (%)	# of times tested
LVMAFIAFLRFLAIP	DP	DPB1*01:01	C	47	61	50	6
VMAFIAFLRFLAIPP	DP	DPB1*01:01	C	48	62	20	6
MALVAFLRFLTIPPT	DP	DPB1*01:01	C	49	63	20	6
FMALVAFLRFLTIPP	DP	DPB1*01:01	C	48	62	20	6
ALVAFLRFLTIPPTA	DP	DPB1*01:01	C	50	64	20	6
IAFLRFLAIPPTAGI	DP	DPB1*02:01	C	52	66	16.6667	5
KLFMALVAFLRFLTI	DP	DPB1*02:01	C	46	60	16.6667	5
AFVAFLRFLTIPPTA	DP	DPB1*02:01	C	50	64	16.6667	5
KLFMALVAFLRFLTI	DP	DPB1*04:01	C	46	60	33.3333	5
MALVAFLRFLTIPPT	DP	DPB1*04:01	C	49	63	16.6667	5
RMVLAFITFLRVLSI	DP	DPB1*04:01	C	46	60	16.6667	5
LRLFMALVAFLRFLT	DP	DPB1*04:01	C	45	59	16.6667	5
ALVAFLRFLTIPPTA	DP	DPB1*04:01	C	50	64	16.6667	5
VMAFIAFLRFLAIPP	DP	DPB1*04:01	C	48	62	16.6667	6
LVMAFIAFLRFLAIP	DP	DPB1*04:02	C	47	61	40	5
RMVLAFITFLRVLSI	DP	DPB1*04:02	C	46	60	20	5
RLFMALVAFLRFLTI	DP	DPB1*04:02	C	46	60	20	5
LRHPGFTVIALFLAH	DP	DPB1*02:01	M	243	257	16.6667	5
THFQRALIFILLTAV	DP	DPB1*02:01	M	262	276	16.6667	5
HPGFTILALFLAHYI	DP	DPB1*02:01	M	245	259	16.6667	5
IGQTGIQRTVFFILM	DP	DPB1*02:01	M	259	273	16.6667	5
HPGFTVIALFLAHAI	DP	DPB1*02:01	M	245	259	16.6667	5
TQKGVIFILLMLVTP	DP	DPB1*04:02	M	264	278	20	5
TSLTQKVVIFILLML	DP	DPB1*04:02	M	261	275	20	5
TQKVVIFILLMLVTP	DP	DPB1*04:02	M	264	278	20	5
FGIFTTNIWLKLRDS	DP	DPB1*01:01	NS1	936	950	40	6
FGVFTTNIWLKLREK	DP	DPB1*01:01	NS1	936	950	40	6
YGFGVFTTNIWLKLR	DP	DPB1*01:01	NS1	934	948	40	6
GFGFFTTNIWLKLRE	DP	DPB1*01:01	NS1	935	949	40	6
GFGVFTTNIWLKLRE	DP	DPB1*01:01	NS1	935	949	40	6
FGVFTTNIWLKLREV	DP	DPB1*01:01	NS1	936	950	40	6
QISNELNYILLENDM	DP	DPB1*01:01	NS1	846	860	20	6
ANELNYILWENNIKL	DP	DPB1*01:01	NS1	848	862	20	6
GFGVFTTNIWLKLKE	DP	DPB1*01:01	NS1	935	949	20	6
FGVFTTNIWLKLRDV	DP	DPB1*01:01	NS1	936	950	20	6
DYGFGVFTTNIWLKL	DP	DPB1*02:01	NS1	933	947	50	6
YGFGIFTTNIWLKLR	DP	DPB1*02:01	NS1	934	948	33.3333	6
FGMFTTNIWMKFREG	DP	DPB1*02:01	NS1	936	950	16.6667	5
FGIFTTNIWLKLRDS	DP	DPB1*04:01	NS1	936	950	50	5
GFGVFTTNIWLKLRE	DP	DPB1*04:01	NS1	935	949	50	5
GFGVFTTNIWLKLKE	DP	DPB1*04:01	NS1	935	949	50	5
FGVFTTNIWLKLRDV	DP	DPB1*04:01	NS1	936	950	33.3333	5
FGVFTTNIWLKLREK	DP	DPB1*04:01	NS1	936	950	16.6667	5
YGFGVFTTNIWLKLR	DP	DPB1*04:01	NS1	934	948	16.6667	5
FGMFTTNIWMKFREG	DP	DPB1*04:01	NS1	936	950	16.6667	5
FGVFTTNIWLKLREV	DP	DPB1*04:02	NS1	936	950	60	5
FGVFTTNIWLKLREK	DP	DPB1*04:02	NS1	936	950	40	5
YGFGVFTTNIWLKLR	DP	DPB1*04:02	NS1	934	948	40	5
GFGVFTTNIWLKLRE	DP	DPB1*04:02	NS1	935	949	40	5
FGVFTTNIWLKLRDV	DP	DPB1*04:02	NS1	936	950	40	5
GFGVFTTNIWLKLKE	DP	DPB1*04:02	NS1	935	949	40	5
FGIFTTNIWLKLRDS	DP	DPB1*04:02	NS1	936	950	20	5
EGICGIRSVTRLENL	DP	DPB1*04:02	NS1	828	842	20	5
KIIGADIQNTTFIID	DP	DPB1*04:02	NS1	898	912	20	5
CGIRSVTRLENLMWK	DP	DPB1*04:02	NS1	831	845	20	5
ILKLLTDFQSHQLWA	DP	DPB1*01:01	NS2A	1261	1275	50	6
LIATFKIQPFLTLGF	DP	DPB1*01:01	NS2A	1205	1219	40	6
MALKLITQFETYQLW	DP	DPB1*01:01	NS2A	1260	1274	40	6
LIATFKIQPFLALGF	DP	DPB1*01:01	NS2A	1205	1219	20	6
PFLALGFFLRKLTSR	DP	DPB1*01:01	NS2A	1213	1227	20	6
PLPLFIFSLKDTLKR	DP	DPB1*01:01	NS2A	1332	1346	20	6
QSHWVEITALILGAQ	DP	DPB1*01:01	NS2A	1317	1331	20	6
VQPFLALGFFLRKLT	DP	DPB1*01:01	NS2A	1211	1225	20	6
IAGVFFTFVLLLSGQ	DP	DPB1*01:01	NS2A	1161	1175	20	6
QPFLALGFFLRKLTS	DP	DPB1*02:01	NS2A	1212	1226	16.6667	5
KLITQFETYQLWTAL	DP	DPB1*02:01	NS2A	1263	1277	16.6667	5
LALIATFKIQPFLAL	DP	DPB1*04:01	NS2A	1203	1217	16.6667	5
TKHAILLVAVSFVTL	DP	DPB1*04:01	NS2A	1157	1171	16.6667	5
GVFFTFVLLLSGQIT	DP	DPB1*04:01	NS2A	1163	1177	16.6667	6
AMALSIVSLFPLCLS	DP	DPB1*04:01	NS2A	1297	1311	16.6667	6
MIAGVIFTFVLLLSG	DP	DPB1*04:02	NS2A	1160	1174	60	5
TQFETYQLWTALISL	DP	DPB1*04:02	NS2A	1266	1280	40	5
AGALFTFVLLLSGQI	DP	DPB1*04:02	NS2A	1162	1176	40	5
MGQLTWNDLIRLCIM	DP	DPB1*04:02	NS2A	1173	1187	20	5
LTSREILLLTVGLSL	DP	DPB1*04:02	NS2A	1224	1238	20	5
TDFQPHQLWTTLLSL	DP	DPB1*04:02	NS2A	1266	1280	20	5
FQSYQLWATLLSLTF	DP	DPB1*04:02	NS2A	1268	1282	20	5
HMIAGVFFTFVLLLS	DP	DPB1*04:02	NS2A	1159	1173	20	5
IQPFLALGFFLRKLT	DP	DPB1*04:02	NS2A	1211	1225	20	5
QPHQLWATLLSLTFV	DP	DPB1*04:02	NS2A	1269	1283	20	5
TIMAVLFAVTLIPLC	DP	DPB1*04:02	NS2A	1295	1309	20	5
FQSHQLWATLLSLTF	DP	DPB1*04:02	NS2A	1268	1282	20	5
TLTVAWRTATLILAG	DP	DPB1*04:02	NS2A	1288	1302	20	5
GILAVFFLLIMGQLT	DP	DPB1*04:02	NS2A	1163	1177	20	5
LTVAWRTATLILAGV	DP	DPB1*04:02	NS2A	1289	1303	20	5
ATLFVWYFWQKKKQR	DP	DPB1*01:01	NS2B	1463	1477	20	6
GMVSILASSLLKNDI	DP	DPB1*01:01	NS2B	1359	1373	20	6
VTMTLWYMWQVKTQR	DP	DPB1*01:01	NS2B	1463	1477	20	6
ATLFLWYFWQKKKQR	DP	DPB1*01:01	NS2B	1463	1477	20	6
IVSILLSSLLKNDVP	DP	DPB1*04:02	NS2B	1360	1374	20	5
EAIKRKLRTLILAPT	DP	DPB1*01:01	NS3	1688	1702	40	6
GVFQENVFHTMWHVT	DP	DPB1*04:01	NS3	1516	1530	16.6667	5
HWIAASIILEFFLMV	DP	DPB1*04:01	NS4A	2199	2213	16.6667	5
MLLALIAVLTGGVTL	DP	DPB1*04:02	NS4A	2152	2166	20	5
LTAALFLLVAHYAII	DP	DPB1*01:01	NS4B	2354	2368	20	6
VLLLVTHYAIIGPGL	DP	DPB1*02:01	NS4B	2358	2372	16.6667	5
LILCVTQVLMMRTTW	DP	DPB1*04:02	NS4B	2421	2435	20	5
ITLTAALLLLIAHYA	DP	DPB1*04:02	NS4B	2352	2366	20	5
LLVLCVTQVLMMRTT	DP	DPB1*04:02	NS4B	2420	2434	20	5
LIYVILTILTIIGLI	DP	DPB1*04:02	NS4B	2230	2244	20	5
LAKAIFKLTYQNKVV	DP	DPB1*01:01	NS5	3059	3073	60	6
RFLEFEALGFLNEDH	DP	DPB1*01:01	NS5	2977	2991	33.3333	6
KSYAQMWQLMYFHRR	DP	DPB1*01:01	NS5	3252	3266	20	6
EHKKLAEAIFKLTYQ	DP	DPB1*01:01	NS5	3055	3069	20	6
VKPIDDRFANALLAL	DP	DPB1*01:01	NS5	3163	3177	20	6
KPLDERFGTSLLFLN	DP	DPB1*01:01	NS5	3164	3178	20	6
YAQMWSLMYFHRRDL	DP	DPB1*01:01	NS5	3254	3268	20	6
DERFSTSLLFLNDMG	DP	DPB1*01:01	NS5	3167	3181	20	6
KPIDDRFATALTALN	DP	DPB1*01:01	NS5	3164	3178	20	6
IDDRFATALTALNDM	DP	DPB1*01:01	NS5	3166	3180	16.6667	6
AIWYMWLGARFLEFE	DP	DPB1*01:01	NS5	2968	2982	16.6667	6
PEHALLATSIFKLTY	DP	DPB1*02:01	NS5	3054	3068	16.6667	5
KKLAEAIFKLTYQNK	DP	DPB1*02:01	NS5	3057	3071	16.6667	5
KLAEAIFKLTYQNKV	DP	DPB1*02:01	NS5	3058	3072	16.6667	5
IWYMWLGARYLEFEA	DP	DPB1*04:01	NS5	2969	2983	33.3333	5
RFLEFEALGFMNEDH	DP	DPB1*04:01	NS5	2977	2991	16.6667	5
SYAQMWSLMYFHRRD	DP	DPB1*04:01	NS5	3253	3267	16.6667	5
RYLEFEALGFLNEDH	DP	DPB1*04:01	NS5	2977	2991	16.6667	5
LDERFGTSLLFLNDM	DP	DPB1*04:01	NS5	3166	3180	16.6667	5
SYAQMWTLMYFHRRD	DP	DPB1*04:01	NS5	3253	3267	16.6667	6
LEFEALGFLNEDHWF	DP	DPB1*04:01	NS5	2979	2993	16.6667	6
ILAKAIFKLTYQNKV	DP	DPB1*04:02	NS5	3058	3072	20	5
KILAKAIFKLTYQNK	DP	DPB1*04:02	NS5	3057	3071	20	5
SFKKNGAIKVLRGFK	DQ	DQA1*01:02/DQB1*06:02	C	72	86	28.5714	7
QLKKNKAIKILTGFR	DQ	DQA1*01:02/DQB1*06:02	C	72	86	28.5714	7
KKNGAIKVLRGFKKE	DQ	DQA1*01:02/DQB1*06:02	C	74	88	25	7
VLAFITFLRVLSIPP	DQ	DQA1*01:02/DQB1*06:02	C	48	62	14.2857	7
LVMAFIAFLRFLAIP	DQ	DQA1*05:01/DQB1*02:01	C	47	61	14.2857	6
KAWLVHRQWFLDLPF	DQ	DQA1*01:01/DQB1*05:01	E	485	499	66.6667	5
AWMVHRQWFLDLPLP	DQ	DQA1*01:01/DQB1*05:01	E	486	500	50	5
LVHKQWFLDLPLPWT	DQ	DQA1*01:01/DQB1*05:01	E	488	502	33.3333	5
WLVHRQWFLDLPLPW	DQ	DQA1*01:01/DQB1*05:01	E	487	501	20	6
ALLRTYCIEASISNI	DQ	DQA1*01:01/DQB1*05:01	E	335	349	20	6
WLVHKQWFLDLPLPW	DQ	DQA1*01:01/DQB1*05:01	E	487	501	20	6
WLAHKQWFLDLPLPW	DQ	DQA1*01:01/DQB1*05:01	E	487	501	16.6667	6
MVHRQWFFDLPLPWT	DQ	DQA1*01:01/DQB1*05:01	E	488	502	16.6667	6
KAWIVHRQWFFDLPL	DQ	DQA1*01:01/DQB1*05:01	E	485	499	16.6667	6
WMVHRQWLFDLPLPW	DQ	DQA1*01:01/DQB1*05:01	E	487	501	16.6667	6
HTALTGATEIQTSGT	DQ	DQA1*01:02/DQB1*06:02	E	542	556	14.2857	7
RTGLDFNEMVLLQME	DQ	DQA1*01:02/DQB1*06:02	E	469	483	14.2857	7
EIQNSGGTSIFAGHL	DQ	DQA1*01:02/DQB1*06:02	E	550	564	14.2857	7
TLYLGAMVQADSGCV	DQ	DQA1*01:02/DQB1*06:02	E	767	781	12.5	8
HAKKQEVAVLGSQEG	DQ	DQA1*03:01/DQB1*03:02	E	525	539	40	5
TGLDFNEMVLLQMED	DQ	DQA1*03:01/DQB1*03:02	E	470	484	12.5	8
TGLDFNEMVLLQMEN	DQ	DQA1*03:01/DQB1*03:02	E	470	484	12.5	8
TEKDSPVNIEAEPPF	DQ	DQA1*03:01/DQB1*03:02	E	640	654	12.5	8
PPFGDSYVIIGVEPG	DQ	DQA1*03:01/DQB1*03:02	E	652	666	12.5	8
AGVNMCTLIAMDLGE	DQ	DQA1*01:02/DQB1*06:02	M	144	158	28.5714	7
EDGVNMCTLMAMDLG	DQ	DQA1*01:02/DQB1*06:02	M	143	157	25	7
IDCWCNLTSAWVMYG	DQ	DQA1*01:02/DQB1*06:02	M	179	193	25	7
EDGVNMCTLMAIDLG	DQ	DQA1*01:02/DQB1*06:02	M	143	157	14.2857	7
LRHPGFTIMAAILAY	DQ	DQA1*01:02/DQB1*06:02	M	243	257	14.2857	7
ASGINMCTLIAMDLG	DQ	DQA1*01:02/DQB1*06:02	M	143	157	14.2857	7
TEGINKCTLIAMDLG	DQ	DQA1*01:02/DQB1*06:02	M	143	157	14.2857	8
WCNLTSTWVMYGTCT	DQ	DQA1*01:02/DQB1*06:02	M	182	196	14.2857	8
SAGVNMCTLIAMDLG	DQ	DQA1*01:02/DQB1*06:02	M	143	157	12.5	8
ILRHPGFTIMAAILA	DQ	DQA1*01:02/DQB1*06:02	M	242	256	12.5	8
SVGVNMCTLIAMDLG	DQ	DQA1*01:02/DQB1*06:02	M	143	157	12.5	8
RHPGFTLMAAILAYT	DQ	DQA1*01:02/DQB1*06:02	M	244	258	12.5	8
QRAWNIWEVEDYGFG	DQ	DQA1*01:01/DQB1*05:01	NS1	923	937	40	5
HADMGYWIESALNDT	DQ	DQA1*01:01/DQB1*05:01	NS1	971	985	40	5
HADMGYWIESSKNQT	DQ	DQA1*01:01/DQB1*05:01	NS1	971	985	40	5
HADMGYWIESQKNGS	DQ	DQA1*01:01/DQB1*05:01	NS1	971	985	33.3333	5
HADMGYWIESEKNET	DQ	DQA1*01:01/DQB1*05:01	NS1	971	985	20	5
DDQRAWNIWEVEDYG	DQ	DQA1*01:01/DQB1*05:01	NS1	921	935	16.6667	6
HDLMEFIDGISLGLI	DQ	DQA1*01:01/DQB1*05:01	NS2A	1246	1260	20	6
GMALFLEEMLRTRVG	DQ	DQA1*01:01/DQB1*05:01	NS2A	1142	1156	16.6667	6
LMVIGMAMTTVLSIP	DQ	DQA1*01:02/DQB1*06:02	NS2A	1231	1245	14.2857	8
ILCVPNAVILQNAWK	DQ	DQA1*01:02/DQB1*06:02	NS2A	1280	1294	12.5	8
EKYQLAVTIMAISCV	DQ	DQA1*01:02/DQB1*06:02	NS2A	1269	1283	12.5	8
HWVEITALILGAQAL	DQ	DQA1*03:01/DQB1*03:02	NS2A	1319	1333	20	5
SLGVLGMALFLEEML	DQ	DQA1*05:01/DQB1*02:01	NS2A	1137	1151	33.3333	6
VTMTLWYMWQVKTQR	DQ	DQA1*01:01/DQB1*05:01	NS2B	1463	1477	16.6667	6
LAGPLIAGGMLIACY	DQ	DQA1*01:02/DQB1*06:02	NS2B	1375	1389	14.2857	7
LIIMDEAHFTDPASI	DQ	DQA1*01:01/DQB1*05:01	NS3	1758	1772	50	5
MIIMDEAHFTDPASI	DQ	DQA1*01:01/DQB1*05:01	NS3	1758	1772	20	6
WHVTRGAVLMYQGKR	DQ	DQA1*01:02/DQB1*06:02	NS3	1527	1541	28.5714	7
TLILAPTRVVAAEME	DQ	DQA1*01:02/DQB1*06:02	NS3	1696	1710	25	7
TTSGTYVSAIAQAKA	DQ	DQA1*01:02/DQB1*06:02	NS3	1633	1647	14.2857	7
FKTPEGEVGAIALDF	DQ	DQA1*03:01/DQB1*03:02	NS3	1593	1607	40	5
RTNDWDFVVTTDISE	DQ	DQA1*03:01/DQB1*03:02	NS3	1876	1890	40	5
FQTTTGEIGAIALDF	DQ	DQA1*03:01/DQB1*03:02	NS3	1593	1607	40	5
LNDWDFVVTTDISEM	DQ	DQA1*03:01/DQB1*03:02	NS3	1877	1891	40	5
TRVEMGEAAAIFMTA	DQ	DQA1*03:01/DQB1*03:02	NS3	1780	1794	40	5
PRWLDARVYADPMAL	DQ	DQA1*03:01/DQB1*03:02	NS3	2071	2085	25	5
KLTDWDFVVTTDISE	DQ	DQA1*03:01/DQB1*03:02	NS3	1876	1890	20	5
RKSITLDILTEIASL	DQ	DQA1*03:01/DQB1*03:02	NS3	2095	2109	20	5
WNTGEEVQVIAVEPG	DQ	DQA1*03:01/DQB1*03:02	NS3	1566	1580	12.5	8
ILAPTRVVAAEMEEA	DQ	DQA1*03:01/DQB1*03:02	NS3	1698	1712	12.5	8
PNYNMIIMDEAHFTD	DQ	DQA1*05:01/DQB1*02:01	NS3	1754	1768	66.6667	6
ASQEGPLPEIEDEVF	DQ	DQA1*05:01/DQB1*02:01	NS3	1647	1661	16.6667	6
TMWHVTRGAVLTHNG	DQ	DQA1*05:01/DQB1*02:01	NS3	1525	1539	16.6667	7
PNYNLIIMDEAHFTD	DQ	DQA1*05:01/DQB1*02:01	NS3	1754	1768	14.2857	6
SGTYVSAIAQAKASQ	DQ	DQA1*05:01/DQB1*02:01	NS3	1635	1649	14.2857	7
HTMWHVTRGAVLTYN	DQ	DQA1*05:01/DQB1*02:01	NS3	1524	1538	14.2857	7
WHVTRGAVLTYNGKR	DQ	DQA1*05:01/DQB1*02:01	NS3	1527	1541	14.2857	7
IAASIILEFFLMVLL	DQ	DQA1*01:01/DQB1*05:01	NS4A	2201	2215	33.3333	5
LCVMASSALLWMANV	DQ	DQA1*01:02/DQB1*06:02	NS4A	2182	2196	25	7
LLCVMASSVLLWMAS	DQ	DQA1*01:02/DQB1*06:02	NS4A	2181	2195	12.5	8
KLSMGLIAIAVASGL	DQ	DQA1*03:01/DQB1*03:02	NS4A	2176	2190	20	8
VDGIVAIDLDPVVYD	DQ	DQA1*01:01/DQB1*05:01	NS4B	2394	2408	16.6667	6
TAIANQATVLMGLGK	DQ	DQA1*01:02/DQB1*06:02	NS4B	2313	2327	28.5714	7
AIANQAAILMGLDKG	DQ	DQA1*01:02/DQB1*06:02	NS4B	2314	2328	14.2857	7
SQVNPITLTAALLLL	DQ	DQA1*01:02/DQB1*06:02	NS4B	2347	2361	14.2857	7
FWNTTIAVSMANIFR	DQ	DQA1*01:02/DQB1*06:02	NS4B	2459	2473	14.2857	7
SLAAIANQAVVLMGL	DQ	DQA1*01:02/DQB1*06:02	NS4B	2311	2325	14.2857	7
GRFWNTTIAVSTANI	DQ	DQA1*01:02/DQB1*06:02	NS4B	2457	2471	14.2857	8
LTLTAAVLLLATHYA	DQ	DQA1*01:02/DQB1*06:02	NS4B	2352	2366	12.5	8
PLTLTAAVLMLAAHY	DQ	DQA1*01:02/DQB1*06:02	NS4B	2351	2365	12.5	8
VIGILTLAAIIAANE	DQ	DQA1*01:02/DQB1*06:02	NS4B	2234	2248	12.5	8
TAIANQATVLMGLGR	DQ	DQA1*01:02/DQB1*06:02	NS4B	2313	2327	12.5	8
IAILTVVAATMANEM	DQ	DQA1*05:01/DQB1*02:01	NS4B	2235	2249	16.6667	6
LVHYAIIGPGLQAKA	DQ	DQA1*05:01/DQB1*02:01	NS4B	2362	2376	16.6667	6
AIWYMWLGARFLEFE	DQ	DQA1*01:01/DQB1*05:01	NS5	2968	2982	50	5
TAKLRWFVERNLVKP	DQ	DQA1*01:01/DQB1*05:01	NS5	2554	2568	40	5
TPVESWEDIPYLGKR	DQ	DQA1*01:01/DQB1*05:01	NS5	3324	3338	33.3333	5
EAVEDERFWDLVHRE	DQ	DQA1*01:01/DQB1*05:01	NS5	2919	2933	20	6
VESWEEIPYLGKRED	DQ	DQA1*01:01/DQB1*05:01	NS5	3326	3340	20	6
PMSTYGWNIVKLMSG	DQ	DQA1*01:01/DQB1*05:01	NS5	2610	2624	20	6
KTPVESWEEIPYLGK	DQ	DQA1*01:01/DQB1*05:01	NS5	3323	3337	16.6667	6
TFVESWEDIPYLGKR	DQ	DQA1*01:01/DQB1*05:01	NS5	3324	3338	16.6667	6
SAKLQWFVERNMVIP	DQ	DQA1*01:01/DQB1*05:01	NS5	2554	2568	16.6667	6
TPVESWEEVPYLGKR	DQ	DQA1*01:01/DQB1*05:01	NS5	3324	3338	16.6667	6
LEFEALGFLNEDHWF	DQ	DQA1*01:01/DQB1*05:01	NS5	2979	2993	16.6667	6
RDLRLASMAICSAVP	DQ	DQA1*01:02/DQB1*06:02	NS5	3266	3280	14.2857	8
RYLEFEALGFLNEDH	DQ	DQA1*03:01/DQB1*03:02	NS5	2977	2991	40	5
ARYLEFEALGFLNED	DQ	DQA1*03:01/DQB1*03:02	NS5	2976	2990	12.5	8
WYMWLGARYLEFEAL	DQ	DQA1*05:01/DQB1*02:01	NS5	2970	2984	16.6667	6
RDLRLAANAICSAVP	DQ	DQA1*05:01/DQB1*02:01	NS5	3266	3280	16.6667	7
WSSFKKNGAIKVLRG	DRB3/4/5	DRB3*02:02	C	70	84	57.1429	6
KVLRGFKKEISNMLN	DRB3/4/5	DRB3*02:02	C	80	94	57.1429	6
GRMLNILNRRRRTAG	DRB3/4/5	DRB3*02:02	C	90	104	57.1429	6
KRWGTIKKSKAINVL	DRB3/4/5	DRB3*02:02	C	68	82	42.8571	6
RWGTFKKSGAIKVLR	DRB3/4/5	DRB3*02:02	C	69	83	42.8571	6
LRGFRKEIGRMLNIL	DRB3/4/5	DRB3*02:02	C	82	96	28.5714	6
WGTIKKSKAINVLRG	DRB3/4/5	DRB3*02:02	C	70	84	28.5714	6
WGSFKKNGAIKVLRG	DRB3/4/5	DRB3*02:02	C	70	84	28.5714	6
RWGTFKKSGAIKVLK	DRB3/4/5	DRB3*02:02	C	69	83	28.5714	6
LRGFKREISNMLSII	DRB3/4/5	DRB3*02:02	C	82	96	28.5714	6
LRGFRKEIGRMLNIM	DRB3/4/5	DRB3*02:02	C	82	96	28.5714	6
WGTFKKSGAIRVLRG	DRB3/4/5	DRB3*02:02	C	70	84	28.5714	6
FLRFLTIPPTAGILK	DRB3/4/5	DRB3*02:02	C	54	68	14.2857	7
RGLLNGQGPMKLVMA	DRB3/4/5	DRB3*02:02	C	36	50	14.2857	7
ARWGTFKKSGAIKVL	DRB3/4/5	DRB3*02:02	C	68	82	14.2857	7
KRWGQLKKNKAIKIL	DRB3/4/5	DRB3*02:02	C	68	82	14.2857	7
GFRKEIGRMLNILNG	DRB3/4/5	DRB3*02:02	C	84	98	14.2857	7
LRGFKKEISSMLNIM	DRB3/4/5	DRB3*02:02	C	82	96	14.2857	7
KGLLNGQGPMKLVMA	DRB3/4/5	DRB3*02:02	C	36	50	14.2857	7
RWGQLKKNKAIKILI	DRB3/4/5	DRB3*02:02	C	69	83	14.2857	7
LRGFKREISNMLNIM	DRB3/4/5	DRB3*02:02	C	82	96	14.2857	7
LKGFRKEIGRMLNIL	DRB3/4/5	DRB3*02:02	C	82	96	14.2857	7
VLRGFKKEISNMLNI	DRB3/4/5	DRB3*02:02	C	81	95	14.2857	7
LRGFRREIGRMLNIL	DRB3/4/5	DRB3*02:02	C	82	96	14.2857	7
LKSFKKEISNMLSII	DRB3/4/5	DRB3*02:02	C	82	96	14.2857	7
LTGFRKEIGRMLNIL	DRB3/4/5	DRB3*02:02	C	82	96	14.2857	7
VLRGFKKEISSMLNI	DRB3/4/5	DRB3*02:02	C	81	95	14.2857	7
LIGFRKEIGRMLNIL	DRB3/4/5	DRB3*02:02	C	82	96	14.2857	7
WGTFKKSGAIKVLKG	DRB3/4/5	DRB3*02:02	C	70	84	14.2857	7
GRMLNILNGRKRSTM	DRB3/4/5	DRB3*02:02	C	90	104	14.2857	7
GPLKLFMALVAFLRF	DRB3/4/5	DRB4*01:01	C	43	57	16.6667	7
KKTSICLMMMLPATL	DRB3/4/5	DRB4*01:01	C	100	114	16.6667	7
KLFMALVAFLRFLTI	DRB3/4/5	DRB5*01:01	C	46	60	33.3333	7
IKKSKAINVLRGFRK	DRB3/4/5	DRB5*01:01	C	73	87	33.3333	7
KKNGAIKVLRGFKKE	DRB3/4/5	DRB5*01:01	C	74	88	16.6667	7
INVLRGFRKEIGRML	DRB3/4/5	DRB5*01:01	C	79	93	16.6667	7
GPLKLYMALVAFLRF	DRB3/4/5	DRB5*01:01	C	43	57	16.6667	7
LFMALVAFLRFLTIP	DRB3/4/5	DRB5*01:01	C	47	61	16.6667	7
QDLLVTFKTAHAKKQ	DRB3/4/5	DRB3*02:02	E	515	529	57.1429	6
KETLVTFKNPHAKKQ	DRB3/4/5	DRB3*02:02	E	515	529	42.8571	6
IELLKTEVTNPAVLR	DRB3/4/5	DRB3*02:02	E	324	338	28.5714	6
ATEIQMSSGNLLFTG	DRB3/4/5	DRB3*02:02	E	548	562	28.5714	6
KELLVTFKNAHAKKQ	DRB3/4/5	DRB3*02:02	E	515	529	28.5714	6
KCRLKMDKLELKGMS	DRB3/4/5	DRB3*02:02	E	565	579	28.5714	6
KMVHQIFGSAYTALF	DRB3/4/5	DRB3*02:02	E	715	729	28.5714	6
KCRLKMDKLTLKGMS	DRB3/4/5	DRB3*02:02	E	565	579	14.2857	6
NGRLITANPVVTKKE	DRB3/4/5	DRB3*02:02	E	629	643	14.2857	7
SYIVIGAGKKALKLS	DRB3/4/5	DRB5*01:01	E	657	671	16.6667	7
PGFTIMAAILAYTIG	DRB3/4/5	DRB5*01:01	M	246	260	16.6667	7
QYKFQADSPKRLATA	DRB3/4/5	DRB3*02:02	NS1	807	821	28.5714	6
QYKFQADSPKKLSAA	DRB3/4/5	DRB3*02:02	NS1	807	821	28.5714	6
QYKFQPESPSKLASA	DRB3/4/5	DRB3*02:02	NS1	807	821	14.2857	7
NETWKLARASFIEVK	DRB3/4/5	DRB5*01:01	NS1	983	997	33.3333	7
TEQYKFQADSPKRLS	DRB3/4/5	DRB5*01:01	NS1	805	819	16.6667	7
TEQYKFQADSPKRLA	DRB3/4/5	DRB5*01:01	NS1	805	819	16.6667	7
LTFIRSTTPLVMAWR	DRB3/4/5	DRB3*02:02	NS2A	1280	1294	42.8571	6
MAVFKMSPGYVLGVF	DRB3/4/5	DRB3*02:02	NS2A	1206	1220	14.2857	7
NMEKYQLAVTIMAIS	DRB3/4/5	DRB3*02:02	NS2A	1267	1281	14.2857	7
LCVPNAVILQNAWKV	DRB3/4/5	DRB4*01:01	NS2A	1281	1295	16.6667	7
MGMGTTYLALMATFK	DRB3/4/5	DRB5*01:01	NS2A	1196	1210	16.6667	7
FVLLLSGQITWRDMA	DRB3/4/5	DRB5*01:01	NS2A	1168	1182	16.6667	7
LSSLLKNDVPLAGPL	DRB3/4/5	DRB3*02:02	NS2B	1365	1379	28.5714	6
ASSLLRNDVPMAGPL	DRB3/4/5	DRB3*02:02	NS2B	1365	1379	14.2857	7
SSLLRNDVPMAGPLV	DRB3/4/5	DRB3*02:02	NS2B	1366	1380	14.2857	7
MWHVTRGAVLMHRGK	DRB3/4/5	DRB3*02:02	NS3	1526	1540	28.5714	6
GLPIRYQTPAVKSEH	DRB3/4/5	DRB3*02:02	NS3	1715	1729	28.5714	6
LPAIVREAIKRKLRT	DRB3/4/5	DRB3*02:02	NS3	1682	1696	14.2857	6
RTLILAPTRVVASEM	DRB3/4/5	DRB3*02:02	NS3	1695	1709	14.2857	6
KGMPIRYQTTAVKSE	DRB3/4/5	DRB3*02:02	NS3	1714	1728	14.2857	6
GLPIRYQTPAIRAEH	DRB3/4/5	DRB3*02:02	NS3	1715	1729	14.2857	7
IVREAIKRRLRTLIL	DRB3/4/5	DRB3*02:02	NS3	1685	1699	14.2857	7
LPAIVREAIKRRLRT	DRB3/4/5	DRB3*02:02	NS3	1682	1696	14.2857	7
RYLPAIVREAIKRGL	DRB3/4/5	DRB4*01:01	NS3	1680	1694	16.6667	7
EALRGLPIRYQTPAI	DRB3/4/5	DRB4*01:01	NS3	1711	1725	16.6667	7
KYLPAIVREAIKRRL	DRB3/4/5	DRB4*01:01	NS3	1680	1694	16.6667	7
LKEFKEFAAGRKSLT	DRB3/4/5	DRB5*01:01	NS3	2085	2099	16.6667	7
ALRGLPIRYQTPAVK	DRB3/4/5	DRB5*01:01	NS3	1712	1726	16.6667	7
LRGLPIRYQTPAIRA	DRB3/4/5	DRB5*01:01	NS3	1713	1727	16.6667	7
HLTLRAQNALDNLVM	DRB3/4/5	DRB3*02:02	NS4A	2112	2126	14.2857	7
LPTFMTQKARNALDN	DRB3/4/5	DRB3*02:02	NS4A	2109	2123	14.2857	7
SLPTYLSSRAKLALD	DRB3/4/5	DRB3*02:02	NS4A	2108	2122	14.2857	7
RAKLALDNIVMLHTT	DRB3/4/5	DRB3*02:02	NS4A	2116	2130	14.2857	7
GGIFLFLMSGRGIGK	DRB3/4/5	DRB5*01:01	NS4A	2162	2176	33.3333	7
KAIFKLTYQNKVVKV	DRB3/4/5	DRB3*02:02	NS5	3061	3075	57.1429	6
HKIFMKDGRSLVVPC	DRB3/4/5	DRB3*02:02	NS5	3210	3224	42.8571	6
TSIFKLTYQNKVVRV	DRB3/4/5	DRB3*02:02	NS5	3061	3075	42.8571	6
NAIFKLTYQNKVVKV	DRB3/4/5	DRB3*02:02	NS5	3061	3075	42.8571	6
IFKLTYQNKVVRVQR	DRB3/4/5	DRB3*02:02	NS5	3063	3077	42.8571	6
RRDLRLAANAICSAV	DRB3/4/5	DRB3*02:02	NS5	3265	3279	42.8571	6
AIFKLTYQNKVVKVQ	DRB3/4/5	DRB3*02:02	NS5	3062	3076	28.5714	6
ISKVRSNAAIGAVFQ	DRB3/4/5	DRB3*02:02	NS5	2895	2909	28.5714	6
ASGNIVSSVNMISRM	DRB3/4/5	DRB3*02:02	NS5	2719	2733	14.2857	7
RRDLRLASNAICSAV	DRB3/4/5	DRB3*02:02	NS5	3265	3279	14.2857	7
EEFLDYMPSMKRFRK	DRB3/4/5	DRB3*02:02	NS5	3373	3387	14.2857	7
TRKVRSNAALGAIFT	DRB3/4/5	DRB3*02:02	NS5	2895	2909	14.2857	7
RKVRSNAALGAIFTD	DRB3/4/5	DRB3*02:02	NS5	2896	2910	14.2857	7
LNTFTNMEAQLIRQM	DRB3/4/5	DRB3*02:02	NS5	3104	3118	14.2857	7
NKVVRVQRPAKNGTV	DRB3/4/5	DRB4*01:01	NS5	3070	3084	16.6667	7
VNMVSRLLLNRFTMT	DRB3/4/5	DRB4*01:01	NS5	2727	2741	16.6667	7
ILAKAIFKLTYQNKV	DRB3/4/5	DRB4*01:01	NS5	3058	3072	16.6667	7
VNMISRMLINRFTMR	DRB3/4/5	DRB4*01:01	NS5	2727	2741	16.6667	7
KSYAQMWSLMYFHRR	DRB3/4/5	DRB5*01:01	NS5	3252	3266	33.3333	7
KAYAQMWSLMYFHRR	DRB3/4/5	DRB5*01:01	NS5	3252	3266	33.3333	7
CVYNMMGKREKKLGE	DRB3/4/5	DRB5*01:01	NS5	2945	2959	16.6667	7
CETCVYNMMGKREKK	DRB3/4/5	DRB5*01:01	NS5	2942	2956	16.6667	7
GSCVYNMMGKREKKL	DRB3/4/5	DRB5*01:01	NS5	2943	2957	16.6667	7
RAIWYMWLGARYLEF	DRB3/4/5	DRB5*01:01	NS5	2967	2981	16.6667	7
ESCVYNMMGKREKKL	DRB3/4/5	DRB5*01:01	NS5	2943	2957	16.6667	7
ETCVYNMMGKREKKL	DRB3/4/5	DRB5*01:01	NS5	2943	2957	16.6667	7
TCVYNMMGKREKKLG	DRB3/4/5	DRB5*01:01	NS5	2944	2958	16.6667	7
SRAIWYMWLGARFLE	DRB3/4/5	DRB5*01:01	NS5	2966	2980	16.6667	7
